# Supplementary material for: Development and psychometric evaluation of the Spanish Cooking Self-Efficacy Questionnaire (SCSEQ) for Spanish University Students
Source: PLoS One. 2026 Jul 8;21(7):e0352758. doi: 10.1371/journal.pone.0352758 (PMC13345255; doi:10.1371/journal.pone.0352758)
Supplement: S5 File — (XLSX) [file pone.0352758.s005.xlsx]

## Sheet: README
SCSEQ Validation Study — Supplementary Data File (Anonymised)
Anonymisation note (PLOS ONE compliance)
This file has been anonymised in accordance with PLOS ONE data-sharing requirements and participant consent.
The following variables have been permanently removed:
• Participant_code (self-generated initials + birth year - directly identifying)
• Age (specific whole numbers - identifying in combination with other variables)
• Country_of_birth (identifying in combination with other variables)
Participants are identified only by a sequential numeric ID (P001–P073) assigned at random with respect to
participant identity. This ID is consistent across sheets to enable longitudinal data linkage.
Overview
This file contains the anonymised dataset from the development and preliminary psychometric evaluation of the
Spanish Cooking Self-Efficacy Questionnaire (SCSEQ). Data collection: May-June 2024.
Participant counts
Phase 1: Full sample (Sheet 'Full_Sample_T1'): N = 73 participants who completed the SCSEQ entirely.
80 responses were initially recorded; 7 were excluded (incomplete/ineligible), yielding N = 73.
Phase 2: Test-retest sample (Sheet 'TestRetest_Long'): n = 28 participants × 2 time points = 56 observations.
Sheet descriptions
Full_Sample_T1 → 73 rows. Demographics (gender, living arrangement, perceived health) + 32 item responses + 3 computed scores.
TestRetest_Long → 56 observations (28 T1 + 28 T2). Time 1 rows shaded blue; Time 2 rows shaded orange.
Item_Codebook → All 32 items with subscale, factor assignment, and retention status.
Dropout_Analysis → Table S1: comparison of T1 scores and demographics between retest completers and non-completers.
Factor structure (final 25-item SCSEQ)
Factor 1 — Advanced cooking self-efficacy (24 items): Q13_1–Q13_9, Q14_1–Q14_11, Q15_1–Q15_4
Factor 2 — Basic cooking self-efficacy (8 items): Q4_1–Q4_6, Q31_1–Q31_2
Ethics
IRB approval: Universitat Oberta de Catalunya, CE23-TE04. All participants gave written informed consent.

## Sheet: Full_Sample_T1
SCSEQ Full Sample - Time 1 (N = 73) - Anonymised
PARTICIPANT INFORMATION				SCSEQ ITEM RESPONSES (Likert 1–5)																																COMPUTED SCORES (item means)
Participant ID	Gender	Living Arrangement	Perceived Health	Q4_1	Q4_2	Q4_3	Q4_4	Q4_5	Q4_6	Q13_1	Q13_2	Q13_3	Q13_4	Q13_5	Q13_6	Q13_7	Q13_8	Q13_9	Q14_1	Q14_2	Q14_3	Q14_4	Q14_5	Q14_6	Q14_7	Q14_8	Q14_9	Q14_10	Q14_11	Q15_1	Q15_2	Q15_3	Q15_4	Q31_1	Q31_2	Factor 1 Advanced (mean 1–5)	Factor 2 Basic (mean 1–5)	Total SCSEQ (mean 1–5)
P001	Male	Family	Very good	4	2	5	4	2	4	4	4	4	4	4	4	4	4	4	4	5	3	1	1	5	5	4	4	4	4	3	4	4	4	2	4	3.79	3.38	3.69
P002	Female	Alone	Fair	5	1	5	5	3	5	5	5	5	5	5	5	5	5	5	4	5	5	5	5	5	5	5	4	4	5	5	5	5	5	2	5	4.88	3.88	4.62
P003	Male	Family	Very good	4	2	5	5	5	5	5	5	5	4	5	5	5	5	5	5	5	5	5	5	5	5	5	5	5	5	5	5	4	5	2	5	4.92	4.12	4.72
P004	Female	Family	Fair	4	4	4	4	4	4	4	3	4	4	4	4	4	4	4	4	5	4	4	4	4	4	4	4	4	4	4	2	2	4	2	4	3.83	3.75	3.81
P005	Female	Family	Fair	4	5	3	4	3	5	1	4	5	4	1	5	5	4	5	1	5	2	5	5	5	5	4	5	2	3	1	1	1	3	1	4	3.42	3.62	3.47
P006	Female	Family	Very good	3	3	4	3	5	5	4	4	3	4	3	4	4	4	4	4	4	3	4	3	4	4	4	3	2	4	2	4	4	4	3	2	3.62	3.5	3.59
P007	Male	Family	Very good	5	2	4	4	4	4	3	2	5	4	3	5	5	3	4	2	2	1	4	4	2	4	4	2	1	3	4	5	4	2	2	3	3.25	3.5	3.31
P008	Female	Other students	Fair	5	3	4	2	2	4	3	4	4	2	3	4	4	3	5	2	4	1	4	3	2	5	2	2	1	3	4	4	4	3	2	4	3.17	3.25	3.19
P009	Female	Family	Very good	3	4	4	3	3	3	3	4	4	3	3	3	5	2	5	2	4	3	5	4	5	5	5	3	2	4	4	4	3	3	2	3	3.67	3.12	3.53
P010	Female	Family	Excellent	3	1	5	5	5	5	5	5	5	4	5	4	3	4	5	4	5	4	4	5	4	5	5	3	3	5	5	5	5	5	5	4	4.46	4.12	4.38
P011	Female	Family	Good	1	3	4	4	2	4	3	4	5	5	3	5	4	4	5	4	5	5	5	5	2	5	5	3	1	4	4	4	4	4	3	4	4.08	3.12	3.84
P012	Female	Other students	Good	4	5	4	3	2	4	4	2	4	4	4	4	4	4	4	2	4	4	4	4	4	4	4	4	2	3	2	4	4	2	4	4	3.54	3.75	3.59
P013		Family	Good	2	4	2	2	2	2	4	4	4	4	2	2	2	2	4	2	4	2	2	2	2	4	3	1	1	2	2	4	4	3	2	2	2.75	2.25	2.62
P014	Female	Other students	Very good	4	4	4	3	2	4	4	4	4	4	2	4	4	4	4	2	4	4	4	3	4	4	4	1	2	4	4	4	4	3	2	3	3.54	3.25	3.47
P015	Female	Family	Very good	4	4	2	1	1	4	4	5	4	3	2	4	4	2	4	3	4	1	4	4	4	4	4	3	1	4	3	3	4	3	2	4	3.38	2.75	3.22
P016	Male	Family	Very good	2	2	4	4	2	5	4	4	4	4	4	5	5	4	5	4	5	5	5	5	5	5	5	5	4	5	2	4	4	4	3	4	4.42	3.25	4.12
P017	Female	Other students	Good	4	4	4	2	2	3	4	5	4	3	3	4	4	2	4	2	4	5	5	4	2	4	5	3	1	4	3	4	4	2	2	4	3.54	3.12	3.44
P018	Female	Other students	Good	4	4	4	4	2	2	4	2	4	4	4	2	3	1	4	1	4	1	5	5	4	5	5	1	1	3	2	4	4	2	1	4	3.12	3.12	3.12
P019	Female	Family	Good	4	2	5	4	3	5	5	5	5	5	4	5	4	4	5	3	5	2	3	5	5	5	5	2	2	5	4	3	3	2	3	4	4	3.75	3.94
P020	Male	Family	Fair	2	4	4	3	2	5	4	2	5	4	4	4	4	3	4	2	4	1	5	5	5	5	4	2	2	2	2	3	4	4	2	2	3.5	3	3.38
P021	Prefer not to say	Alone	Good	4	2	4	3	4	4	4	4	4	4	4	4	4	4	4	4	4	4	3	3	3	3	5	5	3	4	3	4	4	4	3	4	3.83	3.5	3.75
P022	Male	Family	Good	4	4	5	3	2	4	3	5	5	4	4	5	4	4	4	2	5	5	5	4	5	5	3	2	1	5	3	2	2	1	1	4	3.67	3.38	3.59
P023	Female	Other students	Good	4	3	5	4	2	4	5	3	5	4	5	5	5	4	4	3	5	5	5	4	5	5	5	4	2	4	3	4	4	4	3	4	4.25	3.62	4.09
P024	Female	Family	Very good	2	4	2	4	4	4	2	3	3	3	1	4	4	2	4	2	4	1	4	5	5	4	3	3	2	2	2	2	2	4	2	3	2.96	3.12	3
P025	Female	Family	Good	4	2	4	5	2	4	3	4	4	4	4	4	4	4	4	1	5	2	5	5	5	5	4	2	2	5	4	5	5	2	3	4	3.83	3.5	3.75
P026	Male	Family	Fair	3	4	3	3	3	4	4	3	3	2	2	4	3	3	4	4	4		4	3	4	4	4	1	1	3	4	4	4	3	1	3	3.26	3	3.19
P027	Female	Other students	Good	4	2	5	4	2	4	4	3	4	4	3	3	4	2	4	3	4	4	4	4	4	4	4	2	2	4	4	4	4	4	2	4	3.58	3.38	3.53
P028	Male	Family	Very good	2	3	4	4	2	4	2	2	4	4	3	4	4	2	4	2	4	4	4	4	3	4	4	3	2	4	4	4	4	4	2	4	3.46	3.12	3.38
P029	Female	Family	Very good	5	5	4	2	4	4	4	4	4	4	3	3	3	4	4	2	5	3	5	5	5	5	4	2	2	2	4	4	4	2	2	4	3.62	3.75	3.66
P030	Female	Other students	Good	4	3	5	5	2	4	3	5	5	5	2	5	2	5	4	4	5	2	3	4	4	5	5	4	1	4	4	5	4	4	2	5	3.92	3.75	3.88
P031	Male	Family	Very good	3	4	5	5	3	5	1	2	5	3	4	4	4	1	3	3	5	2	5	4	4	4	2	3	1	3	5	5	4	2	2	4	3.29	3.88	3.44
P032	Male	Alone	Very good	4	1	5	4	1	5	4	5	5	5	4	5	5	5	5	4	4	4	3	5	5	5	5	5	5	5	4	2	2	5	2	5	4.42	3.38	4.16
P033	Female	Other students	Fair	2	3	5	2	1	4	2	4	4	2	1	4	4	4	4	1	5	1	5	5	2	5	3	1	1	2	1	4	2	1	1	2	2.83	2.5	2.75
P034	Prefer not to say	Other students	Very good	2	2	5	5	4	5	5	5	5	5	5	1	1	3	5	5	5	4	2	4	5	5	5	1	2	5	5	4	4	4	2	1	3.96	3.25	3.78
P035	Female	Other students	Very good	3	3	4	4	2	5	2	1	4	4	4	5	4	2	5	4	4	3	4	4	4	4	4	4	2	4	3	4	3	4	2	3	3.58	3.25	3.5
P036	Female	Other students	Good	4	2	2	4	2	5	4	2	4	3	3	4	5	4	5	4	5	5	3	5	5	5	5	5	4	5	4	3	4	2	1	4	4.08	3	3.81
P037	Male	Family	Good	4	2	2	4	4	4	5	4	4	4	4	4	4	3	4	4	4	3	2	4	4	4	5	4	3	4	3	4	4	3	2	4	3.79	3.25	3.66
P038	Female	Family	Good	4	4	4	4	5	4	3	4	5	3	4	4	4	3	5	2	5	5	5	5	5	5	5	5	4	5	4	4	4	4	2	4	4.25	3.88	4.16
P039	Female	Family	Very good	4	1	5	5	4	5	5	4	5	5	5	5	5	4	4	5	5	5	4	5	5	5	5	4	2	4	5	5	4	4	3	4	4.54	3.88	4.38
P040	Female	Family	Excellent	4	2	5	5	5	5	5	3	5	5	4	5	5	5	5	5	5	5	5	5	5	5	5	4	3	5	5	5	4	5	4	4	4.71	4.25	4.59
P041	Female	Family	Very good	3	2	5	5	5	5	5	5	5	5	5	5	5	3	5	4	5	4	4	3	5	5	5	4	3	5	3	4	4	4	4	4	4.38	4.12	4.31
P042	Female	Other students	Very good	2	5	2	4	3	4	2	3	5	3	3	5	5	4	5	2	5	3	5	5	5	5	4	4	2	2	4	4	5	5	3	3	3.96	3.25	3.78
P043	Prefer not to say	Family	Fair	2	1	3	5	4	2	4	4	2	4	5	1	1	3	4	5	5	2	5	5	5	5	5	1	5	5	1	2	2	3	4	4	3.5	3.12	3.41
P044	Female	Family	Good	4	2	4	5	5	5	5	4	4	4	4	4	2	2	5	4	4	4	4	4	5	5	5	2	1	5	4	4	4	5	4	5	3.92	4.25	4
P045	Male	Family	Excellent	5	2	5	5	3	5	5	1	5	5	5	5	5	5	5	2	5	5	5	4	5	5	5	5	2	5	3	5	5	5	2	4	4.46	3.88	4.31
P046	Female	Family	Good	5	2	4	3	5	5	3	4	4	4	3	5	5	3	5	2		2	3	3	4	5	2	2	1	4	5	5	5	3	2	5	3.57	3.88	3.65
P047	Male	Family	Very good	4	4	3	2	2	3	3	5	5	3	5	4	4	4	3	1	3	2	5	3	5	5	3	3	1	2	4	3	3	5	1	3	3.5	2.75	3.31
P048	Female	Other students	Good	4	3	4	2	1	5	3	2	4	3	3	4	4	3	4	2	4	3	5	4	4	5	4	3	2	4	4	3	3	4	4	4	3.5	3.38	3.47
P049	Female	Family	Good	5	2	4	4	4	5	5	5	5	5	5	5	5	5	5	4	5	4	5	5	5	5	5	5	3	4	4	4	4	4	3	5	4.62	4	4.47
P050	Female	Family	Very good	4	2	5	4	2	5	5		4	4	5	4	4	4	4	4	5	4	5	4	4	5	5	4	2	4	2	5	5	5	4	5	4.22	3.88	4.13
P051	Female	Family	Good	4	3	5	3	5	3	4	4	5	3	3	4	4	4	5	4	5	2	3	3	5	5	5	4	3	5	3	3	4	4	3	4	3.92	3.75	3.88
P052	Male	Family	Fair	4	4	4	3	2	4	5	5	5	4	4	2	1	3	4	1	5	4	5	3	5	5	5	1	2	4	4	4	2	4	2	4	3.62	3.38	3.56
P053	Female	Family	Very good	3	2	4	4	4	5	4	4	4	4	4	4	4	4	5	4	5	3	4	5	4	4	4	3	2	3	2	4	5	3	2	4	3.83	3.5	3.75
P054	Female	Family	Good	3	5	3	2	5	5	3	5	4	3	2	5	3	1	5	2	5	3	5	5	3	5	4	1	1	2	2	2	2	3	3	2	3.17	3.5	3.25
P055	Male	Family	Good	4	3	3	5	4	4	3	2	5	2	3	5	5	5	5	2	5	1	5	4	5	5	3	4	2	4	3	4	4	5	2	5	3.79	3.75	3.78
P056	Female	Family	Very good	2	5		2	5	3	3	4	4	4	2	5	5	4	5	1	5	3	3	5	5	5	4	1	1	1	1	5	4	2	1	3	3.42	3	3.32
P057	Female	Family	Fair	3	4	4	3	2	3	4	2	4	3	5	5	3	4	5	2	4	2	3	3	2	5	5	2	1	3	3	4	5	3	4	3	3.42	3.25	3.38
P058	Female	Family	Fair	3	5	4	3	4	2	1	3	2	2	2	5	5	3	5	1	4	1	1	4	5	5	3	2	1	3	3	4	4	4	1	1	3.04	2.88	3
P059	Female	Family	Good	2	4	4	4	2	3	4	2	2	4	3	3	3	4	4	3	4	4	4	2	2	4	4	4	2	3	2	4	4	2	2	4	3.21	3.12	3.19
P060	Male	Other students	Very good	4	2	4	3	3	2	4	4	4	4	5	5	2	4	4	4	4	3	3	5	3	4	5	2	2	2	4	4	4	2	5	5	3.62	3.5	3.59
P061	Female	Other students	Good	2	4	1	2	2	1	2	2	3	2	2	3	3	2	4	1	5	1	1	5	5	5	5	3	2	1	5	5	5	5	2	4	3.21	2.25	2.97
P062	Male	Family	Very good	4	2	5	4	3	5	2	4	4	4	3	5	5	3	3	4	5	2	2	4	4	5	3	4	3	5	4	4	5	3	1	4	3.75	3.5	3.69
P063	Male	Family	Very good	4	4	4	2	4	2	3	4	4	3	4	3	3	2	4	1	4	1	4	3	3	4	5	3	3	3	4	2	2	4	2	4	3.17	3.25	3.19
P064	Female	Family	Fair	5	3	4	2	3	5	4	5	4	4	3	3	3	3	4	3	4	3	5	2	2	2	3	2	2	3	3	4	4	2	4	5	3.21	3.88	3.38
P065	Male	Family	Good	3	4	5	5	2	5	1	5	5	4	3	5	5	3	5	1	5	3	5	3	5		3	3	2	5	5	5	5	3	1	5	3.87	3.75	3.84
P066	Male	Family	Excellent	4	1	5	5	5	5	5	5	5	5	5	5	5	5	5	5	5	5	5	5	5	5	5		5	5	5	5	4	3	4	4	4.87	4.12	4.68
P067	Female	Family	Very good	4	4	3	4	4	2	2	4	5	4	3	4	3	2	3	2	4	3	4	3	3	5	5	1	1	1	2	5	5	4	2	4	3.25	3.38	3.28
P068	Female	Family	Excellent	3	4	4	2	2	3	4	4	4	4	2	3	4	3	4	4	4	2	4	4	4	3	4	4	4	4	2	2	4	2	2	2	3.46	2.75	3.28
P069	Female	Family	Good	4	1	5	5	3	5	2	5	5	5	2	5	1	3	5	3	5	2	3	5	5	5	5	5	4	5	5	4	4	5	3	5	4.08	3.88	4.03
P070	Male	Other students	Very good	4	4	3	4	2	4	2	2	5	4	1	4	4	4	5	1	5	2	2	4	4	4	4	3	1	3	4	3	3	2	2	4	3.17	3.38	3.22
P071	Female	Family	Good	4	5	4	2	2	5	4	3	3	3	3	2	1	1	2	3	5	3	3	4	4	4	3	1	1	2	1	2	4	4	4	4	2.75	3.75	3
P072	Female	Family	Good	3	2	4	4	4	5	5	3	5	5	5	4	5	3	5	4	4	2		3	5	4	4	3	1	5	4	4	4	3	4	4	3.91	3.75	3.87
P073	Female	Family	Good	5	2	5	5	4	5	5	4	5	5	5	4	2	3	4	4	5	5	5	5	5	5	5	4	2	5	5	5	5	5	5	5	4.46	4.5	4.47

## Sheet: TestRetest_Long
SCSEQ Test–Retest Sample - Anonymised (N = 28 participants; 28 T1 + 28 T2 = 56 observations)
ID / TIME		SCSEQ ITEM RESPONSES (Likert 1–5)																																COMPUTED SCORES (item means)
Participant ID	Time (1 or 2)	Q4_1	Q4_2	Q4_3	Q4_4	Q4_5	Q4_6	Q13_1	Q13_2	Q13_3	Q13_4	Q13_5	Q13_6	Q13_7	Q13_8	Q13_9	Q14_1	Q14_2	Q14_3	Q14_4	Q14_5	Q14_6	Q14_7	Q14_8	Q14_9	Q14_10	Q14_11	Q15_1	Q15_2	Q15_3	Q15_4	Q31_1	Q31_2	Factor 1 Advanced (mean 1–5)	Factor 2 Basic (mean 1–5)	Total SCSEQ (mean 1–5)
P001	1	4	2	5	4	2	4	4	4	4	4	4	4	4	4	4	4	5	3	1	1	5	5	4	4	4	4	3	4	4	4	2	4	3.79	3.38	3.69
P001	2	4	5	3	3	2	5	3	4	5	3	1	5	4	3	5	1	4	2	5	5	5	5	3	3	1	4	2	2	1	4	1	2	3.33	3.12	3.28
P002	1	5	1	5	5	3	5	5	5	5	5	5	5	5	5	5	4	5	5	5	5	5	5	5	4	4	5	5	5	5	5	2	5	4.88	3.88	4.62
P002	2	5	1	5	5	3	5	5	5	5	5	5	5	5	5	5	4	5	5	5	5	5	5	5	5	4	5	4	5	5	5	2	5	4.88	3.88	4.62
P003	1	4	2	5	5	5	5	5	5	5	4	5	5	5	5	5	5	5	5	5	5	5	5	5	5	5	5	5	5	4	5	2	5	4.92	4.12	4.72
P003	2	4	1	5	5	4	5	5	4	5	5	5	5	5	5	5	4	5	4	5	5	5	5	4	4	4	5	5	5	5	5	2	4	4.75	3.75	4.5
P013	1	2	4	2	2	2	2	4	4	4	4	2	2	2	2	4	2	4	2	2	2	2	4	3	1	1	2	2	4	4	3	2	2	2.75	2.25	2.62
P013	2	4	5	3	2	3	2	3	4	4	3	2	2	3	1	4	2	4	2	4	2	2	3	4	1	1	2	1	4	4	4	2	2	2.75	2.88	2.78
P017	1	4	4	4	2	2	3	4	5	4	3	3	4	4	2	4	2	4	5	5	4	2	4	5	3	1	4	3	4	4	2	2	4	3.54	3.12	3.44
P017	2	4	4	3	3	4	3	4	5	4	3	3	4	4	3	4	2	4	4	4	4	2	4	5	3	2	3	3	4	4	3	3	4	3.54	3.5	3.53
P018	1	4	4	4	4	2	2	4	2	4	4	4	2	3	1	4	1	4	1	5	5	4	5	5	1	1	3	2	4	4	2	1	4	3.12	3.12	3.12
P018	2	5	3	4	4	2	4	4	4	4	4	3	4	4	2	4	1	5	1	4	4	4	5	4	1	1	4	2	4	4	4	2	5	3.38	3.62	3.44
P020	1	2	4	4	3	2	5	4	2	5	4	4	4	4	3	4	2	4	1	5	5	5	5	4	2	2	2	2	3	4	4	2	2	3.5	3	3.38
P020	2	3	1	5	5	5	5	5	5	5	5	5	4	3	3	5	4	5	5	4	5	5	5	5	3	4	5	5	5	5	5	5	5	4.58	4.25	4.5
P022	1	4	4	5	3	2	4	3	5	5	4	4	5	4	4	4	2	5	5	5	4	5	5	3	2	1	5	3	2	2	1	1	4	3.67	3.38	3.59
P022	2	2	4	4	2	2	4	3	4	4	3	2	4	4	2	4	2	4	4	5	4	4	4	2	2	1	4	2	4	3	3	1	3	3.25	2.75	3.12
P024	1	2	4	2	4	4	4	2	3	3	3	1	4	4	2	4	2	4	1	4	5	5	4	3	3	2	2	2	2	2	4	2	3	2.96	3.12	3
P024	2	2	4	2	3	4	5	2	3	4	3	2	4	4	2	4	2	4	2	4	2	4	4	4	3	1	2	4	2	3	4	2	3	3.04	3.12	3.06
P026	1	3	4	3	3	3	4	4	3	3	2	2	4	3	3	4	4	4		4	3	4	4	4	1	1	3	4	4	4	3	1	3	3.26	3	3.19
P026	2	3	4	4	2	2	5	3	2	4	4	4	4	4	2	4	2	4	2	5	4	3	4	4	1	1	2	2	4	4	4	2	4	3.21	3.25	3.22
P027	1	4	2	5	4	2	4	4	3	4	4	3	3	4	2	4	3	4	4	4	4	4	4	4	2	2	4	4	4	4	4	2	4	3.58	3.38	3.53
P027	2	4	3	4	4	2	5	4	4	4	4	4	3	3	2	5	3	4	4	4	4	4	4	4	4	2	4	4	4	4	4	2	4	3.75	3.5	3.69
P029	1	5	5	4	2	4	4	4	4	4	4	3	3	3	4	4	2	5	3	5	5	5	5	4	2	2	2	4	4	4	2	2	4	3.62	3.75	3.66
P029	2	4	3	4	3	4	5	4	5	5	4	3	3	3	3	4	3	4	3	5	2	3	3	5	3	3	4	4	5	4	2	1	4	3.62	3.5	3.59
P031	1	3	4	5	5	3	5	1	2	5	3	4	4	4	1	3	3	5	2	5	4	4	4	2	3	1	3	5	5	4	2	2	4	3.29	3.88	3.44
P031	2	3	3	5	4	3	4	2	3	4	2	3	4	3	1	4	3	5	2	5	4	4	4	2	4	1	3	4	5	4	5	2	3	3.38	3.38	3.38
P032	1	4	1	5	4	1	5	4	5	5	5	4	5	5	5	5	4	4	4	3	5	5	5	5	5	5	5	4	2	2	5	2	5	4.42	3.38	4.16
P032	2	4	2	5	5	1	5	4	4	4	4	4	5	5	5	5	5	5	5	5	5	5	5	5	5	5	5	4	2	2	5	4	5	4.5	3.88	4.34
P033	1	2	3	5	2	1	4	2	4	4	2	1	4	4	4	4	1	5	1	5	5	2	5	3	1	1	2	1	4	2	1	1	2	2.83	2.5	2.75
P033	2	3	4	2	1	1	4	2	2	4	3	4	3	4	3	5	2	5	1	3	4	4	4	4	1	1	3	2	3	2	1	2	4	2.92	2.62	2.84
P034	1	2	2	5	5	4	5	5	5	5	5	5	1	1	3	5	5	5	4	2	4	5	5	5	1	2	5	5	4	4	4	2	1	3.96	3.25	3.78
P034	2	2	2	5	5	4	4	5	5	5	5	5	1	1	3	5	5	5	5	3	4	5	3	5	2	4	5	5	5	4	4	2	2	4.12	3.25	3.91
P039	1	4	1	5	5	4	5	5	4	5	5	5	5	5	4	4	5	5	5	4	5	5	5	5	4	2	4	5	5	4	4	3	4	4.54	3.88	4.38
P039	2	4	2	4	4	4	4	4	4	4	4	4	4	4	4	4	4	4	4	4	4	4	4	4	3	2	4	4	4	4	4	3	4	3.88	3.62	3.81
P040	1	4	2	5	5	5	5	5	3	5	5	4	5	5	5	5	5	5	5	5	5	5	5	5	4	3	5	5	5	4	5	4	4	4.71	4.25	4.59
P040	2	4	1	5	5	4	5	5	4	5	5	4	5	5	5	5	5	5	5	5	5	5	5	5	4	4	5	5	5	5	5	4	4	4.83	4	4.62
P044	1	4	2	4	5	5	5	5	4	4	4	4	4	2	2	5	4	4	4	4	4	5	5	5	2	1	5	4	4	4	5	4	5	3.92	4.25	4
P044	2	5	2	5	5	4	5	5	5	5	5	4	4	3	3	5	5	5	4	5	5	5	5	5	2	2	5	5	5	5	5	5	5	4.46	4.5	4.47
P045	1	5	2	5	5	3	5	5	1	5	5	5	5	5	5	5	2	5	5	5	4	5	5	5	5	2	5	3	5	5	5	2	4	4.46	3.88	4.31
P045	2	4	3	4	4	4	3	5	3	5	5	5	4	4	4	5	4	5	5	4	5	5	5	5	4	3	4	3	4	4	4	3	3	4.33	3.5	4.12
P047	1	4	4	3	2	2	3	3	5	5	3	5	4	4	4	3	1	3	2	5	3	5	5	3	3	1	2	4	3	3	5	1	3	3.5	2.75	3.31
P047	2	4	3	4	3	2	4	3	4	4	3	4	4	4	4	4	2	4	2	4	4	4	4	4	3	1	3	4	4	4	4	2	4	3.54	3.25	3.47
P050	1	4	2	5	4	2	5	5		4	4	5	4	4	4	4	4	5	4	5	4	4	5	5	4	2	4	2	5	5	5	4	5	4.22	3.88	4.13
P050	2	4	2	5	4	2	5	5	4	4	4	4	4	4	2	4	4	5	5	5	4	4	5	5	4	2	5	2	5	5	5	4	4	4.17	3.75	4.06
P055	1	4	3	3	5	4	4	3	2	5	2	3	5	5	5	5	2	5	1	5	4	5	5	3	4	2	4	3	4	4	5	2	5	3.79	3.75	3.78
P055	2	5	3	4	3	4	4	3	5	5	3	3	5	5	4	4	2	5	2	5	4	5	5	3	4	2	4	4	4	4	5	2	5	3.96	3.75	3.91
P058	1	3	5	4	3	4	2	1	3	2	2	2	5	5	3	5	1	4	1	1	4	5	5	3	2	1	3	3	4	4	4	1	1	3.04	2.88	3
P058	2	3	5	4	3	2	2	1	2	2	1	1	4	4	3	4	1	3	1	3	2	4	4	4	3	1	1	2	4	3	2	1	1	2.5	2.62	2.53
P059	1	2	4	4	4	2	3	4	2	2	4	3	3	3	4	4	3	4	4	4	2	2	4	4	4	2	3	2	4	4	2	2	4	3.21	3.12	3.19
P059	2	2	2	3	4	4	4	3	3	2	4	2	2	2	2	2	3	4	4	5	3	4	4	3	4	2	4	3	3	4	3	4	4	3.12	3.38	3.19
P060	1	4	2	4	3	3	2	4	4	4	4	5	5	2	4	4	4	4	3	3	5	3	4	5	2	2	2	4	4	4	2	5	5	3.62	3.5	3.59
P060	2	4	2	4	3	4	3	4	4	4	4	4	4	3	4	5	5	5	5	4	5	4	4	5	2	2	2	3	4	2	2	4	4	3.75	3.5	3.69
P067	1	4	4	3	4	4	2	2	4	5	4	3	4	3	2	3	2	4	3	4	3	3	5	5	1	1	1	2	5	5	4	2	4	3.25	3.38	3.28
P067	2	4	4	4	3	4	2	2	5	5	2	2	5	3	3	3	3	5	3	5	3	5	3	5	1	1	3	3	4	4	4	2	4	3.42	3.38	3.41
P073	1	5	2	5	5	4	5	5	4	5	5	5	4	2	3	4	4	5	5	5	5	5	5	5	4	2	5	5	5	5	5	5	5	4.46	4.5	4.47
P073	2	5	2	5	4	3	5	4	4	4	4	4	4	4	3	4	4	5	4	4	4	4	4	5	4	2	5	5	5	5	5	5	5	4.17	4.25	4.19
Row shading: Blue = Time 1 Orange = Time 2

## Sheet: Item_Codebook
SCSEQ Item Codebook — All 32 Items (Version 2 pilot → Final 25-item version)
Shading: Blue = Factor 1 (Advanced) Orange = Factor 2 (Basic) Red = Excluded after analysis
Q-Code	Original Coding	Subscale	Item Text (English — final administered version)	Response Scale	Factor Assignment	In Final SCSEQ?	Notes
Q4_1	General_1	General SE	When I buy food, I already know what I am going to cook.	1–5 agree	—	No	Deleted: internal consistency (V2→V3)
Q4_2	General_2	General SE	I feel limited in the kitchen due to my lack of culinary knowledge.	1–5 agree	Factor 2 – Basic	Yes
Q4_3	General_3	General SE	I feel capable of cooking with the ingredients I have at home.	1–5 agree	Factor 2 – Basic	Yes
Q4_4	General_4	General SE	When I cook, I feel prepared to handle problems or incidents that arise, such as missing an ingredient from the recipe and having to improvise.	1–5 agree	Factor 2 – Basic	Yes
Q4_5	General_5	General SE	In my kitchen, I have all the utensils I need to make any kind of recipe.	1–5 agree	—	No	Deleted: EFA — structural barrier, not SE
Q4_6	General_6	General SE	I feel prepared to read or watch and try new recipes.	1–5 agree	Factor 2 – Basic	Yes
Q13_1	Food groups_1	Food Groups	Confidence cooking with: Vegetables, greens and mushrooms	1–5 capacity	Factor 1 – Advanced	Yes
Q13_2	Food groups_2	Food Groups	Confidence cooking with: Fruit	1–5 capacity	—	No	Deleted: internal consistency (V2→V3)
Q13_3	Food groups_3	Food Groups	Confidence cooking with: Cereals (pasta, rice, quinoa, etc.)	1–5 capacity	Factor 1 – Advanced	Yes
Q13_4	Food groups_4	Food Groups	Confidence cooking with: Tubers (potato, sweet potato or beetroot)	1–5 capacity	Factor 1 – Advanced	Yes
Q13_5	Food groups_5	Food Groups	Confidence cooking with: Legumes (including soy and derivatives)	1–5 capacity	Factor 1 – Advanced	Yes
Q13_6	Food groups_6	Food Groups	Confidence cooking with: Meat	1–5 capacity	Factor 1 – Advanced	Yes	Originally "White meats"; merged to "Meat"
Q13_7	Food groups_7	Food Groups	Confidence cooking with: Red meat	1–5 capacity	—	No	Deleted: internal consistency (V2→V3)
Q13_8	Food groups_8	Food Groups	Confidence cooking with: Fish (white, blue and shellfish)	1–5 capacity	Factor 1 – Advanced	Yes
Q13_9	Food groups_9	Food Groups	Confidence cooking with: Eggs	1–5 capacity	Factor 1 – Advanced	Yes
Q14_1	Culinary techniques_1	Culinary Techniques	Stew (cook for long periods of time, at least one hour in a liquid or sauce). Example: beef in sauce.	1–5 capacity	Factor 1 – Advanced	Yes
Q14_2	Culinary techniques_2	Culinary Techniques	Boil or cook (any type of food: legumes, rice, pasta, eggs, etc.)	1–5 capacity	Factor 1 – Advanced	Yes
Q14_3	Culinary techniques_3	Culinary Techniques	Steam cooking (the food never touches the water, it is made with the steam itself)	1–5 capacity	Factor 1 – Advanced	Yes
Q14_4	Culinary techniques_4	Culinary Techniques	Cook with the microwave (steam cooking, Lékué, grill, etc.)	1–5 capacity	Factor 1 – Advanced	Yes	Weak loading; retained on theoretical grounds
Q14_5	Culinary techniques_5	Culinary Techniques	Roasting food in the oven (raw meat or fish, vegetables, etc.)	1–5 capacity	Factor 1 – Advanced	Yes
Q14_6	Culinary techniques_6	Culinary Techniques	Fry in a pan or wok with hot oil (potatoes, vegetables, breaded meat, etc.)	1–5 capacity	Factor 1 – Advanced	Yes
Q14_7	Culinary techniques_7	Culinary Techniques	Grill (cook on a very hot surface with little oil)	1–5 capacity	Factor 1 – Advanced	Yes	Added in V2 based on expert feedback
Q14_8	Culinary techniques_8	Culinary Techniques	Pre-prepare raw vegetables (peel and cut an onion, a carrot, prepare a broccoli for cooking, etc.)	1–5 capacity	Factor 1 – Advanced	Yes
Q14_9	Culinary techniques_9	Culinary Techniques	Pre-prepare meat (debone a chicken, make burgers, make croquettes, etc.)	1–5 capacity	Factor 1 – Advanced	Yes
Q14_10	Culinary techniques_10	Culinary Techniques	Pre-prepare fish (remove the bones, clean it and prepare it for cooking)	1–5 capacity	Factor 1 – Advanced	Yes
Q14_11	Culinary techniques_11	Culinary Techniques	Dress or season food (use herbs or spices to flavour dishes, prepare vinaigrettes and/or sauces)	1–5 capacity	Factor 1 – Advanced	Yes
Q15_1	Culinary resources_1	Culinary Resources	I feel capable of adapting recipes to the amount of food I want to prepare (for more people or for more days).	1–5 agree	—	No	Deleted: EFA — overlap with Planning_1
Q15_2	Culinary resources_2	Culinary Resources	I feel capable of preparing healthy dishes with few ingredients.	1–5 agree	Factor 1 – Advanced	Yes
Q15_3	Culinary resources_3	Culinary Resources	I feel capable of preparing healthy dishes with little time.	1–5 agree	—	No	Deleted: internal consistency (V2→V3)
Q15_4	Culinary resources_4	Culinary Resources	I feel able to use leftover food from other days to create a dish.	1–5 agree	—	No	Deleted: EFA — overlap with Q4_3
Q31_1	Planning and organizing_1	Planning & Organisation	I feel capable of cooking one day for the entire week.	1–5 agree	Factor 2 – Basic	Yes
Q31_2	Planning and organizing_2	Planning & Organisation	I feel able to properly plan the food shopping list based on what I want to cook.	1–5 agree	Factor 2 – Basic	Yes
Summary: 32 items → 4 deleted after internal consistency → 3 deleted after EFA → 25-item final SCSEQ

## Sheet: Dropout_Analysis
Table S1. Comparison of Time 1 Scores and Demographic Characteristics Between Test–Retest Completers and Non-Completers
Completers: n = 28 participants who returned at Time 2. Non-completers: n = 45 who completed Time 1 only. Independent samples t-tests for continuous variables; chi-square for categorical variables.
Variable	Completers (n = 28) M (SD) or n (%)	Non-completers (n = 45) M (SD) or n (%)	Test statistic	p-value
SCSEQ Scores at Time 1
Total SCSEQ mean (SD)	3.72 (0.60)	3.64 (0.38)	t(71) = 0.75	.457
Factor 1 - Advanced SE mean (SD)	3.79 (0.64)	3.70 (0.44)	t(71) = 0.72	.473
Factor 2 - Basic SE mean (SD)	3.50 (0.57)	3.43 (0.39)	t(71) = 0.63	.534
Demographic Characteristics
Gender, n (%)			χ²(2) = 0.31	.857
Female	15 (60%)	33 (69%)
Male	8 (32%)	13 (27%)
Prefer not to say	1 (4%)	2 (4%)
Living arrangement, n (%)			χ²(2) = 1.52	.468
Family	17 (68%)	36 (75%)
Other students	6 (24%)	11 (23%)
Alone	2 (8%)	1 (2%)
Note on anonymisation: Age was removed from this dataset in accordance with PLOS ONE data-sharing requirements. The original age comparison (completers: M = 20.84, SD = 2.78; non-completers: M = 20.96, SD = 3.74; t(71) = −0.14, p = .890) is reported in the manuscript text.
No statistically significant differences were found between completers and non-completers on any variable (all p > .45), suggesting differential attrition did not systematically bias the test–retest reliability estimates.
